# Supplementary material for: Comparison of COVID-19 and Non-COVID-19 Tracheostomised Patients: Complications, Survival, and Mortality Risk Factors
Source: J Clin Med. 2025 Jan 19;14(2):633. doi: 10.3390/jcm14020633 (PMC11765842; doi:10.3390/jcm14020633)
Supplement: Supplementary file 1 [file jcm-14-00633-s001.zip]

Archive with 1 entries (1 files):
- jcm-3409489-supplementary.pdf
